# Supplementary material for: Utilization of Syndromic Vaginitis Diagnostic Testing Reduces 6-Month Follow-Up Outpatient Service Healthcare Costs—A Real-World Data Analysis
Source: Healthcare (Basel). 2024 Nov 5;12(22):2204. doi: 10.3390/healthcare12222204 (PMC11593449; doi:10.3390/healthcare12222204)
Supplement: Supplementary file 1 [file healthcare-12-02204-s001.zip]

Archive with 1 entries (1 files):
- healthcare-3249546-supplementary.pdf
